# Supplementary material for: The MaASR3–MaHDT1 module modulates high-temperature-inhibited chlorophyll breakdown in banana fruit by suppressing the E3 ligase MaNIP1
Source: Hortic Res. 2025 Jul 7;12(10):uhaf172. doi: 10.1093/hr/uhaf172 (PMC12528649; doi:10.1093/hr/uhaf172)
Supplement: Web_Material_uhaf172 [file web_material_uhaf172.zip]

Archive with 1 entries (1 files):
- MaASR3-MaHDT1-Supplementary materials-revised.doc
